# Supplementary material for: Neuroprotective Effects of Krypton Inhalation on Photothrombotic Ischemic Stroke
Source: Biomedicines. 2024 Mar 13;12(3):635. doi: 10.3390/biomedicines12030635 (PMC10968517; doi:10.3390/biomedicines12030635)
Supplement: Supplementary file 1 [file biomedicines-12-00635-s001.zip]

Archive with 1 entries (1 files):
- biomedicines-2869486-supplementary.pdf
